# Supplementary material for: Ep400 deficiency in Schwann cells causes persistent expression of early developmental regulators and peripheral neuropathy
Source: Nat Commun. 2019 May 29;10:2361. doi: 10.1038/s41467-019-10287-w (PMC6541636; doi:10.1038/s41467-019-10287-w)
Supplement: Supplementary file 4 — Source Data [file 41467_2019_10287_MOESM4_ESM.xlsx]

## Sheet: Figure 1
Fig. 1q	P21	ctrl	Ep400DPNS		Fig. 1r	P21	ctrl	Ep400DPNS		Fig. 1u	2mo	ctrl	Ep400DPNS		Fig. 1v	2mo	ctrl	Ep400DPNS
mean g ratio		0.624243	0.431405		% myelinated axons		100	79		mean g ratio		0.543231	0.5037		% myelinated axons		100	98
		0.726404	0.452405				100	71				0.60241	0.572298				100	98
		0.572748	0.758739				100	74				0.568581	0.429494				100	95
		0.678982	0.775535									0.648621	0.584854
		0.648236	0.77308									0.680694	0.641658
		0.724881	0.681905									0.552433	0.55382
		0.673438	0.837521									0.644068	0.551527
		0.740968	0.55835									0.697154	0.571967
		0.628067	0.525095									0.666071	0.600349
		0.70411	0.707782									0.769038	0.605628
		0.634864	0.576998									0.725738	0.662588
		0.572165	0.630928									0.672986	0.584533
		0.797565	0.619982									0.774034	0.613111
		0.67153	0.697172									0.615596	0.771949
		0.667637	0.749463									0.615596	0.460197
		0.610877	0.789379									0.687227	0.684384
		0.678729	0.590795									0.687851	0.66804
		0.718025	0.740132									0.594965	0.497443
		0.700494	0.580332									0.641186	0.587838
		0.740935	0.565657									0.620534	0.622903
		0.688373	0.616869									0.598994	0.614433
		0.704038	0.706412									0.659384	0.543179
		0.649948	0.597423									0.614301	0.55338
		0.74648	0.606786									0.693737	0.625051
		0.595588	0.663158									0.73415	0.586667
		0.710262	0.600047									0.639308	0.578043
		0.629119	0.651273									0.606346	0.627023
		0.605381	0.674871									0.537162	0.6268
		0.627013	0.629964									0.582891	0.626949
		0.621592	0.710967									0.58999	0.5912
		0.608259	0.694186									0.630237	0.511806
		0.608915	0.821649									0.608469	0.524681
		0.722387	0.742502									0.585692	0.658867
		0.678483	0.75122									0.67987	0.52384
		0.684417	0.720839									0.581763	0.714727
		0.650745	0.646178									0.700073	0.5284
		0.66671	0.701857									0.665516	0.739602
		0.593804	0.650574									0.705882	0.634533
		0.686137	0.566908									0.524288	0.667616
		0.762246	0.669383									0.609503	0.719598
		0.755873	0.706171									0.70943	0.56076
		0.629982	0.627175									0.629391	0.733038
		0.697772	0.714731									0.727608	0.667607
		0.768474	0.826965									0.6601	0.770553
		0.590626	0.658675									0.600121	0.620908
		0.66866	0.76078									0.549669	0.618168
		0.701497	0.906034									0.65515	0.593587
		0.556372	0.775819									0.642515	0.537304
		0.744034	0.665745									0.703561	0.614173
		0.703271	0.731601									0.719089	0.542399
		0.546557	0.775569									0.589868	0.831969
		0.647681	0.69543									0.659731	0.677419
		0.548052	0.757345									0.549161	0.647861
		0.666143	0.71062									0.601806	0.724918
		0.737198	0.777784									0.708034	0.701072
		0.702552	0.670877									0.721854	0.701817
		0.530227	0.755847									0.644941	0.602846
		0.723246	0.606376									0.787879	0.470635
		0.644163	0.693651									0.634516	0.581125
		0.638546	0.719507									0.66561	0.696899
		0.632834	0.658917									0.673058	0.518423
		0.614934	0.860613									0.716327	0.664578
		0.602544	0.64036									0.61673	0.63027
		0.585115	0.672017									0.535498	0.579181
		0.72105	0.630351									0.798799	0.650602
		0.554991	0.697662									0.734483	0.571207
		0.715859	0.656383									0.705124	0.663787
		0.632566	0.700572									0.750347	0.606228
		0.682106	0.734361									0.649745	0.568651
		0.686798	0.643968									0.569744	0.585701
		0.693343	0.703861									0.637829	0.56747
		0.599549	0.662431									0.654189	0.721194
		0.654332	0.646821									0.564604	0.618017
		0.770139	0.722547									0.57771	0.714712
		0.582803	0.685625									0.490477	0.67559
		0.633442	0.76489									0.662918	0.936469
		0.631165	0.648797									0.672222	0.62504
		0.638744	0.712168									0.754729	0.760503
		0.672137	0.62954									0.775367	0.647098
		0.610781	0.665527									0.739269	0.586852
		0.607606	0.712978									0.589437	0.646651
		0.665371	0.64544									0.695015	0.673861
		0.5652	0.832396									0.680887	0.669158
		0.575348	0.796676									0.696275	0.602446
		0.642097	0.623876									0.637126	0.634029
		0.633841	0.702357									0.588832	0.737058
		0.689667	0.833354									0.617215	0.735772
		0.693667	0.735658									0.670768	0.598806
		0.636371	0.680643									0.610524	0.675876
		0.660259	0.721404									0.689837	0.677129
		0.672624	0.688428									0.559858	0.612485
		0.641213	0.699837									0.615816	0.687775
		0.673774	0.807466									0.688329	0.660232
		0.556162	0.774883									0.547901	0.605962
		0.592607	0.679724									0.632411	0.674975
		0.652617	0.71656									0.648232	0.621386
		0.680094	0.723476									0.615752	0.671087
		0.632337	0.695875									0.625545	0.723946
		0.636091	0.783453									0.752694	0.597989
		0.611686	0.776764									0.648236	0.685648
		0.54106	0.628575									0.596881	0.535487
		0.62993	0.766828									0.660678	0.610169
		0.694618	0.744997									0.644346	0.6615
		0.641876	0.751331									0.690751	0.572574
		0.644293	0.702709									0.653016	0.766643
		0.71048	0.745281									0.614435	0.556418
		0.507508	0.684635									0.700714	0.680152
		0.578488	0.692506									0.777354	0.579386
		0.590074	0.713056									0.710273	0.652925
		0.666548	0.757886									0.695652	0.637951
		0.455064	0.753984									0.825495	0.635643
		0.748203	0.788574									0.621075	0.667283
		0.578566	0.753467									0.649174	0.615232
		0.701989	0.872972									0.581213	0.802194
		0.693128	0.776896									0.643849	0.711563
		0.720966	0.824826									0.578676	0.631399
		0.679871	0.837268									0.675676	0.647652
		0.600817	0.814479									0.687103	0.6052
		0.716248										0.634887	0.629382
		0.706303										0.613449	0.534088
		0.536703										0.51759	0.574873
		0.606104										0.640009	0.690722
		0.703559										0.623606	0.71051
		0.535755										0.640933	0.64588
		0.711672										0.664946	0.727906
		0.642977										0.603269	0.684007
		0.737537										0.600846	0.620505
		0.708285										0.658723	0.660103
		0.601425										0.737084	0.584592
		0.670103										0.617766	0.663164
		0.661164										0.546584	0.651351
		0.662235										0.618379	0.613452
		0.581164										0.647452	0.588323
		0.62057										0.728775	0.675637
		0.654838										0.62492	0.564678
		0.647108										0.64737	0.708683
		0.705433										0.556919	0.681897
		0.683292										0.655607	0.668257
		0.733106										0.748744	0.639603
		0.672465										0.720588	0.663544
		0.67815										0.683478	0.694118
		0.710489										0.60836	0.628764
		0.629865										0.71152	0.703919
		0.67229										0.573127	0.726565
		0.652465										0.584208	0.598965
		0.712912										0.70702	0.665666
		0.575109										0.56916	0.591338
		0.666695										0.598685	0.752142
		0.573095										0.687292	0.796703
		0.689586										0.687888	0.58041
		0.569564										0.606013	0.657105
		0.620498										0.621891	0.696642
		0.707358										0.674644	0.693407
		0.533728										0.564861	0.718554
		0.562518										0.683558	0.68823
		0.689941										0.694301	0.72952
		0.63835										0.659714	0.671677
		0.589036										0.669626	0.6948
		0.676687										0.652079	0.739936
		0.63236										0.629559	0.564719
		0.70579										0.578864	0.678855
		0.6251										0.648665	0.623544
		0.613844										0.68153	0.571937
		0.5649										0.644663	0.731763
		0.650111										0.672079	0.71157
		0.628017										0.639893	0.694997
		0.580318										0.712482	0.628911
		0.56006										0.598625	0.677807
		0.685319										0.643194	0.821338
		0.554526										0.652008	0.774403
		0.674954										0.742734	0.633929
		0.665308										0.676128	0.775958
		0.658444										0.592259	0.600991
		0.568471										0.664074	0.719294
		0.64509										0.654885	0.7
		0.68962										0.716696	0.680415
		0.581486										0.660857	0.841086
		0.606969										0.630397	0.689506
		0.648251										0.608768	0.745595
		0.534248										0.611589	0.739778
		0.612919										0.675005	0.680777
		0.683216										0.586174	0.670262
		0.633012										0.737101	0.679058
		0.705232										0.611352	0.718022
		0.608499										0.734274	0.647335
		0.607066										0.565478	0.698027
		0.56547										0.725487	0.622642
		0.636935										0.641705	0.852147
		0.726187										0.646671	0.70194
		0.546926										0.653923	0.670574
		0.746647										0.67494	0.720123
		0.600153										0.747004	0.678692
		0.676943										0.650243	0.73172
		0.590773										0.682483	0.726166
		0.701698										0.663436	0.709789
		0.6545										0.663362	0.745366
		0.631929										0.629681	0.674024
		0.582737										0.698663	0.65057
		0.58576										0.654144	0.666135
		0.60899										0.661254	0.698892
		0.572784										0.780401	0.709931
		0.652999										0.672316	0.683475
		0.605597										0.659299	0.691492
		0.615556										0.660977	0.732535
		0.653366										0.658042	0.750563
		0.646482										0.689264	0.674648
		0.676672										0.641645	0.711137
		0.666145										0.67346	0.767054
		0.66044										0.661496	0.689982
		0.63185										0.676508	0.734787
		0.656304										0.687739	0.723589
		0.673566										0.684277	0.620731
		0.673963										0.653863	0.773693
		0.707526										0.638713	0.693566
		0.677008										0.672982	0.752534
												0.688144	0.697466
												0.734247	0.747209
												0.677357	0.785941
												0.679321	0.835917
												0.647342	0.666873
												0.697267	0.733047
												0.64016	0.718164
												0.660691	0.729422
												0.666571	0.592812
												0.688899	0.673913
												0.693361	0.658944
												0.670125	0.745181
												0.65066	0.712207
												0.650272	0.690302
												0.700733	0.751878
												0.678884	0.736132
												0.692819	0.708136
												0.671049	0.784559
												0.71717	0.713164
												0.639227	0.730591
												0.691371	0.732421
												0.661223	0.742334
												0.707651	0.648779
												0.711498	0.655906
												0.718501	0.754927
												0.675459	0.738839
												0.708682	0.710154
												0.704203	0.781264
												0.740533	0.753165
												0.735309	0.786846
												0.696591	0.755274
												0.722555	0.682491
												0.730055	0.699534
												0.742507	0.763124
												0.765077	0.700211
												0.755058	0.635302
												0.761509	0.767577
													0.727024
													0.724111
													0.762002
													0.701083
													0.799831
													0.768982
													0.734878
													0.70991
													0.733742
													0.773234
													0.789954
													0.725018
													0.699008
													0.797426
													0.773103
													0.690263
													0.767805
													0.792888
													0.715347
													0.777602
													0.813263
													0.764435
													0.774917
													0.793568

## Sheet: Figure 2
Fig. 2a		genotype	0-50µm	50-150µm	150-200µm	200-250µm
relative number internode length		ctrl	14.8148	37.037	37.037	11.1111
		ctrl	14.2857	64.2857	21.4286	0
		ctrl	0	75	25	0
		Ep400DPNS	69.5652	30.4348	0	0
		Ep400DPNS	41.6667	58.3333	0	0
		Ep400DPNS	51.9231	57.6923	0	0
Fig. 2c		ctrl	Ep400DPNS
node length (µm)		1.03821	1.3276
		0.97925	1.3932
		0.988286	1.2885
Fig. 2d		ctrl	Ep400DPNS
paranode length (µm)		4.28584	3.23422
		4.0019	3.67171
		4.5528	3.48368
Fig. 2e		genotype	P0	P9	P21	2mo
(Sox10+ SCs/ mm²)*10³		ctrl	9.07541	3.84066	1.5753	0.836736
		ctrl	7.59761	5.25389	1.84313	1.02441
		ctrl	8.02954	3.92897	1.91412	0.676816
		Ep400DPNS	7.16247	4.96166	1.9357	1.12374
		Ep400DPNS	8.92568	5.48395	1.66039	0.608255
		Ep400DPNS	6.80362	3.05038	1.98582	0.818184
Fig. 2f		genotype	P0	P9	P21	2mo
(Oct6+ SCs/ mm²)*10³		ctrl	5.04876	3.61218	0.625823	0.262167
		ctrl	6.37848	3.17984	0.50274	0.330376
		ctrl	5.59525	3.16441	1.00065	0.34432
		Ep400DPNS	5.38708	3.00048	1.24592	0.494435
		Ep400DPNS	5.11776	3.44553	1.26766	0.360449
		Ep400DPNS	5.40818	2.11886	1.74974	0.70071
Fig. 2g		genotype	P0	P9	P21	2mo
(Krox20+ SCs/ mm²)*10³		ctrl	1.82597	1.21438	1.93768	1.05504
		ctrl	2.35282	1.89648	1.93381	0.9059
		ctrl	2.78959	1.77818	1.81146	0.665496
		Ep400DPNS	0.317805	0.437108	0.691173	0.656289
		Ep400DPNS	1.29174	0.411287	0.81647	0.654969
		Ep400DPNS	0.666974	0.59398	1.2011	0.940536
Fig. 2h		genotype	P0	P9	P15	P21	2mo
(Ki67+ SCs/ mm²)*10³		ctrl	1.21493	0.0770759	0.0238658	0	0
		ctrl	1.12953	0.063417	0.00813074	0	0
		ctrl	1.51367	0.0748241	0.00604003	0	0
		Ep400DPNS	1.07997	0.455645	0.187136	0.173822	0.0696381
		Ep400DPNS	1.38677	0.291029	0.191451	0.16239	0.0395989
		Ep400DPNS	1.48319	0.22175	0.173883	0.147938	0.0585989
Fig. 2i		genotype	P0	P9	P15	P21	2mo
(cCasp3+ SCs/ mm²)		ctrl	209.05	21.0757	6.30302	0	0
		ctrl	218.291	20.9363	6.0963	0	0
		ctrl	274.79	19	8.78657	0	0
		Ep400DPNS	226.491	31.331	61.359	19	0
		Ep400DPNS	288.643	46.1725	57.0671	27	0
		Ep400DPNS	183.773	41.8342	67.1467	22	0
Fig. 2j		genotype	P0	P9	P15	P21	2mo
(TUNEL+ cells/ mm²)		ctrl	153.009	44.3177	19.4819	10.4509	2.5615
		ctrl	128.915	39.2158	20.157	4.05974	1.90235
		ctrl	126.874	41.2434	6.24102	9.95549	3.10136
		Ep400DPNS	100.422	64.173	84.1017	74.1177	5.25791
		Ep400DPNS	128.317	72.0051	48.6348	52.6712	3.88004
		Ep400DPNS	136.601	76.1489	64.3566	66.532	9.5571
Fig. 2k		genotype	P0	P9	P15	P21	2mo
(Iba1+ cells/ mm²)*10³		ctrl	1.10694	0.5338	0.393362	0.0902677	0.150262
		ctrl	0.925743	0.685442	0.238697	0.048167	0.12164
		ctrl	1.09679	0.559814	0.14598	0.168017	0.0915137
		Ep400DPNS	0.947552	1.0766	1.33784	0.548826	0.478194
		Ep400DPNS	0.997808	1.29472	1.01252	0.643677	0.299435
		Ep400DPNS	0.832212	0.857466	1.30784	0.661628	0.236285
Fig. 2l	age	genotype	Ep400	ErbB3	Fabp7	Cdh19	L1Cam	S100b	Dhh
qRT-PCR	P9	ctrl	0.969855	1.38	1.07756	1.08492	1.2081	0.484233	0.936799
	P9	ctrl	0.981961	0.738245	0.91658	0.982125	0.85329	1.27953	1.05301
	P9	ctrl	1.04818	0.88176	1.00586	0.932951	0.938609	1.23624	1.01019
	P9	Ep400DPNS	0.485579	1.11979	0.600245	1.17651	0.922526	0.828362	1.87471
	P9	Ep400DPNS	0.586869	0.820271	0.133082	1.07492	0.489504	0.719467	1.12117
	P9	Ep400DPNS	0.620331	1.06731	0.632481	1.48263	0.741181	0.319377	1.96791
	P21	ctrl	0.961749	1.07642	1.05048	1.04149	1.07244	0.993243	1.16271
	P21	ctrl	1.051	1.09434	0.93345	0.913117	0.952955	1.27703	1.20339
	P21	ctrl	0.98725	0.829245	1.01607	1.04539	0.974608	0.72973	0.633898
	P21	Ep400DPNS	0.3423	1.2821	1.31622	1.38774	1.43833	0.517632	2.37019
	P21	Ep400DPNS	0.466516	0.851392	0.215938	0.45274	0.594245	0.252613	2.17347
	P21	Ep400DPNS	0.595979	1.11356	0.462007	0.639171	0.635042	0.168989	2.46229
	2mo	ctrl	1	0.870235	1.04363	1.01249	0.983928	1.44915	1.30164
	2mo	ctrl	0.99	0.974114	0.992063	1.15038	1.01326	0.594915	0.979213
	2mo	ctrl	1	1.15565	0.964307	0.837129	1.00281	0.955932	0.719151
	2mo	Ep400DPNS	0.67	1.58231	1.16868	1.61459	1.47363	0.388683	4.10771
	2mo	Ep400DPNS	0.6	1.2687	0.771565	1.46074	1.04243	0.703034	5.52127
	2mo	Ep400DPNS	0.45	2.11617	0.673756	1.95272	1.65861	0.886791	5.59188
Fig. 2m	age	genotype	Sox10	Oct6	Krox20	Cx32	Mbp	Mpz	Pmp22	Periaxin	Nfasc	Ank2
qRT-PCR	P9	ctrl	0.867442	0.98776	0.912563	1.03	0.912088	0.583046	0.916665	1.66321	0.5	1.22
	P9	ctrl	0.802326	1.00428	0.916583	0.916562	1.14396	1.16138	1.03854	0.609705	1.29	1.06
	P9	ctrl	1.33023	1.00796	1.17085	1.05344	0.943956	1.25557	1.04479	0.727086	1.21	0.71
	P9	Ep400DPNS	0.811627	0.51923	0.404254	0.133149	0.168404	0.393199	0.287026	0.175856	0.24	0.45
	P9	Ep400DPNS	0.84176	0.600587	0.411796	0.213323	0.251739	0.137844	0.159225	0.56612	0.1	0.53
	P9	Ep400DPNS	0.921606	0.881344	0.54	0.222896	0.300062	0.217303	0.388253	0.337561	0.11	0.89
	P21	ctrl	1.48032	1.10853	1.1954	0.950652	0.963229	0.937984	0.954091	0.902854	0.9	1.18
	P21	ctrl	1.13522	0.9843	1.10345	0.94748	0.979217	1.14235	1.08441	1.12149	0.73	0.74
	P21	ctrl	0.38446	0.907167	0.701149	1.10187	1.05755	0.919662	0.961494	0.975656	1.37	1.08
	P21	Ep400DPNS	0.431936	1.13027	0.21071	0.193297	0.143919	0.0778406	0.155079	0.446605	0.27	0.69
	P21	Ep400DPNS	0.313528	1.217	0.193446	0.187577	0.123564	0.0554245	0.0983997	0.11044	0.1	0.19
	P21	Ep400DPNS	0.951172	2.12874	0.294567	0.212013	0.161171	0.162668	0.211311	0.196764	0.21	0.61
	2mo	ctrl	1.09	1.02	0.99	1	1.02	1.02	1.00961	1.0839	0.57	0.87
	2mo	ctrl	1	1	1	1	1	1	1.02647	0.684035	0.93	0.98
	2mo	ctrl	1.07	1	1	1	1	1	0.963911	1.23207	1.5	1.16
	2mo	Ep400DPNS	1.39	4.47	0.37	0.88	0.25	0.42	0.344825	0.676808	0.62	0.41
	2mo	Ep400DPNS	1.45	3.24	0.56	0.81	0.25	0.27	0.256101	0.396919	0.1	0.38
	2mo	Ep400DPNS	0.78	3.79	0.31	0.43	0.21	0.38	0.475544	0.871953	0.39	0.32

## Sheet: Figure 4
Fig. 4h		ctrl	Ep400DPNS
% (Sox2+Krox20+/ Krox20+ SCs)		0	5
		0	5
		0.833333	7.04225
Fig. 4i	age	genotype	Tfap2a	Pou3f3	Pax3	Sox1	Sox2	Sox3
qRT-PCR	P9	ctrl	1.05	1.13	0.98	1.05	1.01	1.09
	P9	ctrl	0.98	0.95	1	0.97	0.97	0.91
	P9	ctrl	0.97	0.93	1.02	0.98	1.02	1
	P9	Ep400DPNS	14.06	20.8	22.75	45.54	1.3	2.23
	P9	Ep400DPNS	18.55	81.74	46.67	75.13	1.24	1.93
	P9	Ep400DPNS	22.47	69.73	64.49	64.98	1.36	2.82
	P21	ctrl	1.04	0.99	0.99	1	1.13	0.98
	P21	ctrl	1.01	1	1.33	1	1	1.07
	P21	ctrl	0.87	1	0.69	1	0.87	0.95
	P21	Ep400DPNS	54.61	1.43	3.79	2.8	1.39	2.1
	P21	Ep400DPNS	93.13	1.23	3.49	1.71	1.35	2.93
	P21	Ep400DPNS	49.73	1.54	5.79	2.26	1.53	2
	2mo	ctrl	0.99	1	1	1	1.01	1
	2mo	ctrl	1.01	1	1	1	1	1
	2mo	ctrl	1.02	1	1	1	1	1
	2mo	Ep400DPNS	154.4	3.07	8.24	4.93	2.96	9.86
	2mo	Ep400DPNS	173.82	4.33	4.49	8.6	2.2	8.86
	2mo	Ep400DPNS	133.44	2.49	7	8.93	2.49	7.91
Fig. 4k
fold induction	Krox20 MSE	empty	Sox10	Sox10+Pax3	Sox10+Sox2	Sox10+Sox3	Sox10+Tfap2a
		1	45.59	0.97	7.01	2.53	1.96
		1	46.29	1.32	11.02	5.06	13.63
		1	43.62	1.48	16.24	6.67	13.93
Fig. 4l	Pmp22 enhancer	empty	Krox20	Krox20+Pax3	Krox20+Sox2	Krox20+Sox3	Krox20+Tfap2a
fold induction		1	16.5	3.8	22.4	4.4	26
		1	21.4	4.1	27.4	5.1	29.6
		1	21.1	3.4	21.2	3.9	22.9
Fig. 4m	Prx	empty	Krox20	Krox20+Pax3
fold induction		1	63.5	9.4
		1	48.8	8.3
		1	86.2	15.1
	MAG	empty	Krox20	Krox20+Pax3
		1	31.9	10.4
		1	25.9	5.7
		1	23.8	6
	Cx32	empty	Krox20	Krox20+Pax3
		1	7.4	4.7
		1	8.2	4.2
		1	9	5.4
	Mpz	empty	Krox20	Krox20+Pax3
		1	11.9	2.6
		1	10.8	2.9
		1	8.1	2.7

## Sheet: Figure 5
Fig. 5a		genotype	P0	P9	P21	2mo
(Sox10+ cells/ mm²)*10³		ctrl	7.8	3.96	1.474	0.918
		ctrl	7.69	3.81	1.802	0.975
		ctrl	7.91	3.94	1.693	0.977
		Ep400DPNS	8.27	4.05	1.47	0.969
		Ep400DPNS	7.29	4.03	1.478	0.996
		Ep400DPNS	8.29	4	2.356	0.868
		dko	7.68	3.62	1.731	0.911
		dko	8.26	4.42	1.683	0.967
		dko	7.89	4.09	1.351	0.944
Fig. 5b		genotype	P0	P9	P21	2mo
(Sox2+ SCs/ mm²)*10³		ctrl	2.05	0.067	0.05	0.059
		ctrl	1.91	0.071	0.066	0.048
		ctrl	2.65	0.057	0.037	0.055
		Ep400DPNS	1.9	0.367	0.308	0.1
		Ep400DPNS	1.59	0.35	0.247	0.098
		Ep400DPNS	1.24	0.33	0.485	0.095
		dko	2.42	0.175	0.148	0.058
		dko	2.52	0.254	0.1	0.049
		dko	1.3	0.204	0.173	0.048
Fig. 5c		genotype	P0	P9	P21	2mo
(Oct6+ SCs/ mm²)*10³		ctrl	5.83	3.189	0.403	0.186
		ctrl	5.59	2.705	0.311	0.192
		ctrl	5.4	2.78	0.571	0.205
		Ep400DPNS	5.57	2.657	1.449	0.4
		Ep400DPNS	5.51	2.569	0.955	0.313
		Ep400DPNS	5.4	3.014	1.221	0.304
		dko	6.1	2.774	0.767	0.24
		dko	5.47	2.79	1.18	0.242
		dko	5.13	2.776	0.69	0.216
Fig. 5d		genotype	P0	P9	P21	2mo
(Krox20+ SCs/ mm²)*10³		ctrl	2.22	1.675	1.153	0.765
		ctrl	2.38	1.564	1.509	0.892
		ctrl	2.43	1.586	1.242	0.867
		Ep400DPNS	0.95	0.526	0.812	0.815
		Ep400DPNS	0.86	0.571	0.759	0.722
		Ep400DPNS	0.92	0.485	0.801	0.696
		dko	1.44	1.017	1.15	0.823
		dko	1.69	1.032	1.16	0.844
		dko	1.6	1.216	1.116	0.812
Fig. 5e		genotype	P21
Mbp+ cells/ 2500µm²		ctrl	59.8889
		ctrl	49.3333
		ctrl	62.4444
		Tfap2aDPNS	52
		Tfap2aDPNS	54
		Tfap2aDPNS	52
		Ep400DPNS	26.2222
		Ep400DPNS	27.7778
		Ep400DPNS	26.7778
		dko	41.8333
		dko	36.8889
		dko	51.1111
Fig. 5n	P21	ctrl	Ep400DPNS	dko
mean g ratio		0.624243	0.431405	0.581515
		0.726404	0.452405	0.580986
		0.572748	0.758739	0.630478
		0.678982	0.775535	0.541295
		0.648236	0.77308	0.791402
		0.724881	0.681905	0.70388
		0.673438	0.837521	0.669286
		0.740968	0.55835	0.569042
		0.628067	0.525095	0.621657
		0.70411	0.707782	0.732387
		0.634864	0.576998	0.555846
		0.572165	0.630928	0.591835
		0.797565	0.619982	0.651467
		0.67153	0.697172	0.612332
		0.667637	0.749463	0.762839
		0.610877	0.789379	0.642973
		0.678729	0.590795	0.611943
		0.718025	0.740132	0.623286
		0.700494	0.580332	0.659688
		0.740935	0.565657	0.725268
		0.688373	0.616869	0.549819
		0.704038	0.706412	0.616633
		0.649948	0.597423	0.640926
		0.74648	0.606786	0.620164
		0.595588	0.663158	0.588683
		0.710262	0.600047	0.641587
		0.629119	0.651273	0.635225
		0.605381	0.674871	0.663414
		0.627013	0.629964	0.684781
		0.621592	0.710967	0.640339
		0.608259	0.694186	0.695914
		0.608915	0.821649	0.613909
		0.722387	0.742502	0.665993
		0.678483	0.75122	0.603085
		0.684417	0.720839	0.663441
		0.650745	0.646178	0.658065
		0.66671	0.701857	0.624375
		0.593804	0.650574	0.807748
		0.686137	0.566908	0.615632
		0.762246	0.669383	0.664064
		0.755873	0.706171	0.639362
		0.629982	0.627175	0.640119
		0.697772	0.714731	0.674227
		0.768474	0.826965	0.716939
		0.590626	0.658675	0.858039
		0.66866	0.76078	0.611669
		0.701497	0.906034	0.67695
		0.556372	0.775819	0.617366
		0.744034	0.665745	0.616481
		0.703271	0.731601	0.809472
		0.546557	0.775569	0.648954
		0.647681	0.69543	0.639945
		0.548052	0.757345	0.753441
		0.666143	0.71062	0.634189
		0.737198	0.777784	0.708824
		0.702552	0.670877	0.702463
		0.530227	0.755847	0.661284
		0.723246	0.606376	0.782657
		0.644163	0.693651	0.716465
		0.638546	0.719507	0.683224
		0.632834	0.658917	0.623081
		0.614934	0.860613	0.706974
		0.602544	0.64036	0.618101
		0.585115	0.672017	0.693175
		0.72105	0.630351	0.625824
		0.554991	0.697662	0.704359
		0.715859	0.656383	0.6513
		0.632566	0.700572	0.688175
		0.682106	0.734361	0.700411
		0.686798	0.643968	0.683681
		0.693343	0.703861	0.709197
		0.599549	0.662431	0.723838
		0.654332	0.646821	0.719139
		0.770139	0.722547	0.717836
		0.582803	0.685625	0.701045
		0.633442	0.76489	0.719886
		0.631165	0.648797	0.646416
		0.638744	0.712168	0.664681
		0.672137	0.62954	0.694429
		0.610781	0.665527	0.698381
		0.607606	0.712978	0.722634
		0.665371	0.64544	0.756498
		0.5652	0.832396	0.742471
		0.575348	0.796676	0.708732
		0.642097	0.623876	0.731485
		0.633841	0.702357	0.698182
		0.689667	0.833354	0.706623
		0.693667	0.735658	0.701431
		0.636371	0.680643	0.712038
		0.660259	0.721404	0.698165
		0.672624	0.688428	0.67736
		0.641213	0.699837	0.748968
		0.673774	0.807466	0.684125
		0.556162	0.774883	0.814524
		0.592607	0.679724	0.750556
		0.652617	0.71656	0.759973
		0.680094	0.723476
		0.632337	0.695875
		0.636091	0.783453
		0.611686	0.776764
		0.54106	0.628575
		0.62993	0.766828
		0.694618	0.744997
		0.641876	0.751331
		0.644293	0.702709
		0.71048	0.745281
		0.507508	0.684635
		0.578488	0.692506
		0.590074	0.713056
		0.666548	0.757886
		0.455064	0.753984
		0.748203	0.788574
		0.578566	0.753467
		0.701989	0.872972
		0.693128	0.776896
		0.720966	0.824826
		0.679871	0.837268
		0.600817	0.814479
		0.716248
		0.706303
		0.536703
		0.606104
		0.703559
		0.535755
		0.711672
		0.642977
		0.737537
		0.708285
		0.601425
		0.670103
		0.661164
		0.662235
		0.581164
		0.62057
		0.654838
		0.647108
		0.705433
		0.683292
		0.733106
		0.672465
		0.67815
		0.710489
		0.629865
		0.67229
		0.652465
		0.712912
		0.575109
		0.666695
		0.573095
		0.689586
		0.569564
		0.620498
		0.707358
		0.533728
		0.562518
		0.689941
		0.63835
		0.589036
		0.676687
		0.63236
		0.70579
		0.6251
		0.613844
		0.5649
		0.650111
		0.628017
		0.580318
		0.56006
		0.685319
		0.554526
		0.674954
		0.665308
		0.658444
		0.568471
		0.64509
		0.68962
		0.581486
		0.606969
		0.648251
		0.534248
		0.612919
		0.683216
		0.633012
		0.705232
		0.608499
		0.607066
		0.56547
		0.636935
		0.726187
		0.546926
		0.746647
		0.600153
		0.676943
		0.590773
		0.701698
		0.6545
		0.631929
		0.582737
		0.58576
		0.60899
		0.572784
		0.652999
		0.605597
		0.615556
		0.653366
		0.646482
		0.676672
		0.666145
		0.66044
		0.63185
		0.656304
		0.673566
		0.673963
		0.707526
		0.677008
Fig. 5o	P21	ctrl	Ep400DPNS	dko
myelin debris		0.0173827	0.382521	0.277442
		0	0.462415	0.169387
		0.0225376	0.458236	0.211852
Fig. 5p	P21	ctrl	Ep400DPNS	dko
myelin outfoldings		0.0173827	0.631877	0.241608
		0.137673	0.580279	0.496038
		0	0.754562	0.233585
Fig. 5q	P21	ctrl	Ep400DPNS	dko
node length (µm)		1.03821	1.3276	1.183
		0.97925	1.3932	1.456
		0.988286	1.2885	1.319
Fig. 5r	P21	ctrl	Ep400DPNS	dko
paranode length (µm)		4.29	3.23	3.528
		4	3.67	3.602
		4.55	3.48	3.8465
Fig. 5s		genotype	P0	P9	P21	2mo
(Ki67+ SCs/ mm²)*10³		ctrl	1.122	0.064	0.02	0.024
		ctrl	1.28	0.058	0.019	0.018
		ctrl	1.433	0.063	0.016	0.007
		Ep400DPNS	1.1	0.387	0.334	0.08
		Ep400DPNS	1.404	0.301	0.296	0.076
		Ep400DPNS	1.258	0.316	0.394	0.077
		dko	1.341	0.162	0.198	0.037
		dko	1.279	0.226	0.124	0.015
		dko	1.257	0.184	0.14	0.022
Fig. 5t		genotype	P0	P9	P21	2mo
(cCasp3+ SCs/ mm²)*10³		ctrl	223	21	0	8
		ctrl	267	16	0	11
		ctrl	166	17	0	8
		Ep400DPNS	229	41	11	11
		Ep400DPNS	205	49	20	17
		Ep400DPNS	200	43	17	14
		dko	222	26	0	9
		dko	205	21	0	16
		dko	229	29	6	7
Fig. 5u		genotype	P0	P9	P21	2mo
(Iba1+ cells/ mm²)*10³		ctrl	0.931	0.496	0.016	0.131
		ctrl	1.014	0.469	0.033	0.138
		ctrl	0.966	0.415	0.032	0.123
		Ep400DPNS	0.929	1.012	0.349	0.377
		Ep400DPNS	0.988	1.028	0.426	0.314
		Ep400DPNS	1.055	1.006	0.236	0.33
		dko	0.993	0.625	0.175	0.333
		dko	0.92	0.883	0.121	0.313
		dko	1.021	0.801	0.186	0.349

## Sheet: Suppl. Figure 2
Suppl. Fig. 2a		E12.5	ctrl	Ep400DNC		E14.5	ctrl	Ep400DNC
%(Ep400+ SCs)			95.65	6.615			93.97	4.725
			94.335	5.77			95.05	4.84
			95.34	4.705			91.24	7.69

## Sheet: Suppl. Figure 3
Suppl. Fig. 3a	P0	ctrl	Ep400DPNS		P21	ctrl	Ep400DPNS
%(Ep400+ SCs)		99.35	2.72			100	5.15
		98.93	0.85			100	9.61
		99.66	1.59			99.28	4.19
Suppl. Fig. 3k	P21	axon diameter (nm)	ctrl	axon diameter (nm)	Ep400DPNS
g ratio		979	0.62
		1052	0.73	1008	0.45
		1065	0.57	1200	0.76
		1109	0.68	1260	0.78
		1134	0.65	1264	0.77
		1154	0.72	1279	0.68
		1166	0.67	1289	0.84
		1168	0.74	1399	0.56
		1171	0.63	1405	0.53
		1201	0.7	1467	0.71
		1217	0.63	1485	0.58
		1219	0.57	1506	0.63
		1229	0.8	1558	0.62
		1245	0.67	1587	0.7
		1251	0.67	1622	0.75
		1274	0.61	1647	0.79
		1280	0.68	1657	0.59
		1290	0.72	1663	0.74
		1299	0.7	1666	0.58
		1303	0.74	1684	0.57
		1309	0.69	1684	0.62
		1352	0.7	1688	0.71
		1364	0.65	1691	0.6
		1373	0.75	1700	0.61
		1375	0.6	1710	0.66
		1383	0.71	1722	0.6
		1384	0.63	1729	0.65
		1398	0.61	1746	0.67
		1403	0.63	1764	0.63
		1404	0.62	1764	0.71
		1420	0.61	1772	0.69
		1443	0.61	1837	0.82
		1476	0.72	1839	0.74
		1484	0.68	1843	0.75
		1501	0.68	1882	0.72
		1506	0.65	1915	0.65
		1512	0.67	1921	0.7
		1513	0.59	1924	0.65
		1513	0.69	1927	0.57
		1526	0.76	1941	0.67
		1532	0.76	1955	0.71
		1532	0.63	1955	0.63
		1533	0.7	1956	0.71
		1547	0.77	1961	0.83
		1550	0.59	1974	0.66
		1550	0.67	1977	0.76
		1565	0.7	1987	0.91
		1601	0.56	1992	0.78
		1604	0.74	1998	0.67
		1611	0.7	2001	0.73
		1653	0.55	2003	0.78
		1655	0.65	2025	0.7
		1668	0.55	2032	0.76
		1671	0.67	2036	0.71
		1704	0.74	2060	0.78
		1716	0.7	2061	0.67
		1733	0.53	2075	0.76
		1743	0.72	2081	0.61
		1745	0.64	2095	0.69
		1749	0.64	2096	0.72
		1753	0.63	2107	0.66
		1757	0.61	2134	0.86
		1780	0.6	2177	0.64
		1783	0.59	2207	0.67
		1783	0.72	2211	0.63
		1798	0.55	2222	0.7
		1804	0.72	2226	0.66
		1815	0.63	2244	0.7
		1822	0.68	2245	0.73
		1839	0.69	2260	0.64
		1841	0.69	2284	0.7
		1842	0.6	2286	0.66
		1843	0.65	2295	0.65
		1847	0.77	2297	0.72
		1867	0.58	2321	0.69
		1871	0.63	2323	0.76
		1875	0.63	2332	0.65
		1878	0.64	2353	0.71
		1890	0.67	2357	0.63
		1894	0.61	2379	0.67
		1895	0.61	2432	0.71
		1907	0.67	2447	0.65
		1920	0.57	2460	0.83
		1926	0.58	2464	0.8
		1928	0.64	2472	0.62
		1930	0.63	2478	0.7
		1938	0.69	2489	0.83
		1957	0.69	2492	0.74
		1962	0.64	2496	0.68
		1963	0.66	2558	0.72
		1964	0.67	2560	0.69
		1977	0.64	2573	0.7
		1985	0.67	2582	0.81
		1996	0.56	2593	0.77
		1999	0.59	2597	0.68
		2016	0.65	2612	0.72
		2032	0.68	2612	0.72
		2040	0.63	2621	0.7
		2047	0.64	2632	0.78
		2047	0.61	2634	0.78
		2047	0.54	2634	0.63
		2050	0.63	2651	0.77
		2064	0.69	2660	0.74
		2067	0.64	2679	0.75
		2078	0.64	2680	0.7
		2080	0.71	2691	0.75
		2096	0.51	2722	0.68
		2106	0.58	2731	0.69
		2113	0.59	2784	0.71
		2115	0.67	3150	0.76
		2118	0.46	3189	0.75
		2122	0.75	3235	0.79
		2123	0.58	3393	0.75
		2131	0.7	3430	0.87
		2150	0.69	3467	0.78
		2153	0.72	4220	0.82
		2160	0.68	4323	0.84
		2177	0.6	5043	0.81
		2192	0.72
		2193	0.71
		2214	0.54
		2221	0.61
		2234	0.7
		2241	0.54
		2242	0.71
		2243	0.64
		2260	0.74
		2262	0.71
		2266	0.6
		2293	0.67
		2294	0.66
		2337	0.66
		2348	0.58
		2353	0.62
		2356	0.65
		2358	0.65
		2380	0.71
		2382	0.68
		2393	0.73
		2398	0.67
		2400	0.68
		2407	0.71
		2409	0.63
		2414	0.67
		2427	0.65
		2441	0.71
		2482	0.58
		2497	0.67
		2509	0.57
		2521	0.69
		2535	0.57
		2546	0.62
		2559	0.71
		2559	0.53
		2569	0.56
		2576	0.69
		2590	0.64
		2608	0.59
		2609	0.68
		2635	0.63
		2642	0.71
		2652	0.63
		2660	0.61
		2665	0.56
		2677	0.65
		2680	0.63
		2694	0.58
		2719	0.56
		2739	0.69
		2746	0.55
		2749	0.67
		2756	0.67
		2788	0.66
		2793	0.57
		2809	0.65
		2819	0.69
		2833	0.58
		2848	0.61
		2902	0.65
		2917	0.53
		2922	0.61
		2963	0.68
		2967	0.63
		3140	0.71
		3146	0.61
		3156	0.61
		3162	0.57
		3175	0.64
		3212	0.73
		3234	0.55
		3357	0.75
		3427	0.6
		3434	0.68
		3450	0.59
		3518	0.7
		3527	0.65
		3555	0.63
		3644	0.58
		3678	0.59
		3709	0.61
		3877	0.57
		3879	0.65
		3937	0.61
		3959	0.62
		4121	0.65
		4131	0.65
		4297	0.68
		4312	0.67
		4435	0.66
		4454	0.63
		4505	0.66
		4541	0.67
		4561	0.67
		4965	0.71
		5091	0.68
Suppl. Fig. 3l	P21	< 1.5µm		1.5-2µm		2-2.5µm		2.5-3µm		> 3µm
binning of g ratio		ctrl	Ep400DPNS	ctrl	Ep400DPNS	ctrl	Ep400DPNS	ctrl	Ep400DPNS	ctrl	Ep400DPNS
		0.62	0.45	0.68	0.63	0.65	0.73	0.57	0.72	0.71	0.76
		0.73	0.76	0.65	0.62	0.68	0.78	0.69	0.69	0.61	0.75
		0.57	0.78	0.67	0.7	0.63	0.7	0.57	0.7	0.61	0.79
		0.68	0.77	0.59	0.75	0.64	0.76	0.62	0.81	0.57	0.75
		0.65	0.68	0.69	0.79	0.61	0.71	0.71	0.77	0.64	0.87
		0.72	0.84	0.76	0.59	0.54	0.78	0.53	0.68	0.73	0.78
		0.67	0.56	0.76	0.74	0.63	0.67	0.56	0.72	0.55	0.82
		0.74	0.53	0.63	0.58	0.69	0.76	0.69	0.72	0.75	0.84
		0.63	0.71	0.7	0.57	0.64	0.61	0.64	0.7	0.6	0.81
		0.7	0.58	0.77	0.62	0.64	0.69	0.59	0.78	0.68
		0.63		0.59	0.71	0.71	0.72	0.68	0.78	0.59
		0.57		0.67	0.6	0.51	0.66	0.63	0.63	0.7
		0.8		0.7	0.61	0.58	0.86	0.71	0.77	0.65
		0.67		0.56	0.66	0.59	0.64	0.63	0.74	0.63
		0.67		0.74	0.6	0.67	0.67	0.61	0.75	0.58
		0.61		0.7	0.65	0.46	0.63	0.56	0.7	0.59
		0.68		0.55	0.67	0.75	0.7	0.65	0.75	0.61
		0.72		0.65	0.63	0.58	0.66	0.63	0.68	0.57
		0.7		0.55	0.71	0.7	0.7	0.58	0.69	0.65
		0.74		0.67	0.69	0.69	0.73	0.56	0.71	0.61
		0.69		0.74	0.82	0.72	0.64	0.69		0.62
		0.7		0.7	0.74	0.68	0.7	0.55		0.65
		0.65		0.53	0.75	0.6	0.66	0.67		0.65
		0.75		0.72	0.72	0.72	0.65	0.67		0.68
		0.6		0.64	0.65	0.71	0.72	0.66		0.67
		0.71		0.64	0.7	0.54	0.69	0.57		0.66
		0.63		0.63	0.65	0.61	0.76	0.65		0.63
		0.61		0.61	0.57	0.7	0.65	0.69		0.66
		0.63		0.6	0.67	0.54	0.71	0.58		0.67
		0.62		0.59	0.71	0.71	0.63	0.61		0.67
		0.61		0.72	0.63	0.64	0.67	0.65		0.71
		0.61		0.55	0.71	0.74	0.71	0.53		0.68
		0.72		0.72	0.83	0.71	0.65	0.61
		0.68		0.63	0.66	0.6	0.83	0.68
				0.68	0.76	0.67	0.8	0.63
				0.69	0.91	0.66	0.62
				0.69	0.78	0.66	0.7
				0.6	0.67	0.58	0.83
				0.65		0.62	0.74
				0.77		0.65	0.68
				0.58		0.65
				0.63		0.71
				0.63		0.68
				0.64		0.73
				0.67		0.67
				0.61		0.68
				0.61		0.71
				0.67		0.63
				0.57		0.67
				0.58		0.65
				0.64		0.71
				0.63		0.58
				0.69		0.67
				0.69
				0.64
				0.66
				0.67
				0.64
				0.67
				0.56
				0.59
Suppl. Fig. 3m	2mo	axon diameter (nm)	ctrl	axon diameter (nm)	Ep400DPNS
g ratio		955	0.54	1089	0.5
		1000	0.6	1223	0.57
		1198	0.57	1264	0.43
		1270	0.65	1282	0.58
		1294	0.68	1300	0.64
		1317	0.55	1312	0.55
		1330	0.64	1354	0.55
		1372	0.7	1367	0.57
		1490	0.67	1376	0.6
		1535	0.77	1399	0.61
		1548	0.73	1408	0.66
		1562	0.67	1421	0.58
		1562	0.77	1431	0.61
		1571	0.62	1442	0.77
		1571	0.62	1451	0.46
		1571	0.69	1455	0.68
		1591	0.69	1459	0.67
		1607	0.59	1459	0.5
		1644	0.64	1479	0.59
		1650	0.62	1485	0.62
		1667	0.6	1490	0.61
		1690	0.66	1497	0.54
		1701	0.61	1498	0.55
		1717	0.69	1537	0.63
		1737	0.73	1540	0.59
		1737	0.64	1548	0.58
		1739	0.61	1550	0.63
		1749	0.54	1567	0.63
		1758	0.58	1568	0.63
		1780	0.59	1572	0.59
		1805	0.63	1604	0.51
		1868	0.61	1605	0.52
		1883	0.59	1605	0.66
		1888	0.68	1615	0.52
		1914	0.58	1621	0.71
		1921	0.7	1628	0.53
		1928	0.67	1636	0.74
		1932	0.71	1639	0.63
		1932	0.52	1641	0.67
		1937	0.61	1645	0.72
		1941	0.71	1652	0.56
		1953	0.63	1653	0.73
		1974	0.73	1657	0.67
		1977	0.66	1659	0.77
		1990	0.6	1669	0.62
		1992	0.55	1674	0.62
		2010	0.66	1703	0.59
		2013	0.64	1714	0.54
		2015	0.7	1716	0.61
		2053	0.72	1727	0.54
		2061	0.59	1728	0.83
		2061	0.66	1743	0.68
		2061	0.55	1757	0.65
		2066	0.6	1763	0.72
		2071	0.71	1766	0.7
		2071	0.72	1777	0.7
		2078	0.64	1779	0.6
		2080	0.79	1787	0.47
		2092	0.63	1798	0.58
		2100	0.67	1798	0.7
		2106	0.67	1801	0.52
		2106	0.72	1803	0.66
		2116	0.62	1824	0.63
		2127	0.54	1825	0.58
		2128	0.8	1836	0.65
		2130	0.73	1841	0.57
		2133	0.71	1844	0.66
		2161	0.75	1869	0.61
		2163	0.65	1872	0.57
		2222	0.57	1876	0.59
		2256	0.64	1884	0.57
		2272	0.65	1909	0.72
		2281	0.56	1914	0.62
		2286	0.58	1914	0.71
		2292	0.49	1918	0.68
		2299	0.66	1931	0.94
		2299	0.67	1937	0.63
		2314	0.75	1937	0.76
		2323	0.78	1940	0.65
		2325	0.74	1946	0.59
		2366	0.59	1960	0.65
		2370	0.7	1967	0.67
		2426	0.68	1970	0.67
		2430	0.7	1970	0.6
		2430	0.64	1975	0.63
		2436	0.59	1979	0.74
		2438	0.62	1991	0.74
		2453	0.67	2006	0.6
		2483	0.61	2006	0.68
		2491	0.69	2028	0.68
		2516	0.56	2031	0.61
		2523	0.62	2031	0.69
		2542	0.69	2052	0.66
		2545	0.55	2053	0.61
		2560	0.63	2058	0.67
		2567	0.65	2063	0.62
		2580	0.62	2075	0.67
		2581	0.63	2077	0.72
		2584	0.75	2081	0.6
		2591	0.65	2083	0.69
		2603	0.6	2105	0.54
		2611	0.66	2124	0.61
		2627	0.64	2134	0.66
		2629	0.69	2142	0.57
		2631	0.65	2142	0.77
		2639	0.61	2150	0.56
		2648	0.7	2152	0.68
		2650	0.78	2153	0.58
		2655	0.71	2154	0.65
		2656	0.7	2155	0.64
		2668	0.83	2165	0.64
		2670	0.62	2166	0.67
		2672	0.65	2173	0.62
		2673	0.58	2194	0.8
		2690	0.64	2203	0.71
		2692	0.58	2220	0.63
		2700	0.68	2248	0.65
		2701	0.69	2258	0.61
		2737	0.63	2262	0.63
		2755	0.61	2264	0.53
		2766	0.52	2265	0.57
		2777	0.64	2278	0.69
		2795	0.62	2285	0.71
		2831	0.64	2289	0.65
		2834	0.66	2298	0.73
		2842	0.6	2301	0.68
		2842	0.6	2312	0.62
		2847	0.66	2313	0.66
		2882	0.74	2322	0.58
		2893	0.62	2335	0.66
		2904	0.55	2339	0.65
		2907	0.62	2344	0.61
		2909	0.65	2358	0.59
		2910	0.73	2360	0.68
		2929	0.62	2366	0.56
		2941	0.65	2367	0.71
		2950	0.56	2373	0.68
		2964	0.66	2381	0.67
		2980	0.75	2387	0.64
		2989	0.72	2408	0.66
		2995	0.68	2419	0.69
		2998	0.61	2422	0.63
		3014	0.71	2425	0.7
		3037	0.57	2426	0.73
		3063	0.58	2430	0.6
		3072	0.71	2439	0.67
		3082	0.57	2444	0.59
		3097	0.6	2458	0.75
		3099	0.69	2465	0.8
		3101	0.69	2465	0.58
		3104	0.61	2474	0.66
		3125	0.62	2510	0.7
		3129	0.67	2524	0.69
		3170	0.56	2525	0.72
		3197	0.68	2532	0.69
		3216	0.69	2538	0.73
		3226	0.66	2547	0.67
		3243	0.67	2552	0.69
		3278	0.65	2555	0.74
		3280	0.63	2561	0.56
		3303	0.58	2562	0.68
		3303	0.65	2569	0.62
		3332	0.68	2572	0.57
		3340	0.64	2578	0.73
		3353	0.67	2583	0.71
		3362	0.64	2584	0.69
		3385	0.71	2593	0.63
		3396	0.6	2596	0.68
		3407	0.64	2602	0.82
		3425	0.65	2626	0.77
		3450	0.74	2627	0.63
		3478	0.68	2653	0.78
		3489	0.59	2669	0.6
		3501	0.66	2688	0.72
		3539	0.65	2688	0.7
		3610	0.72	2689	0.68
		3640	0.66	2694	0.84
		3650	0.63	2707	0.69
		3652	0.61	2708	0.75
		3694	0.61	2732	0.74
		3697	0.68	2734	0.68
		3714	0.59	2734	0.67
		3743	0.74	2740	0.68
		3802	0.61	2745	0.72
		3852	0.73	2757	0.65
		3869	0.57	2760	0.7
		3877	0.73	2772	0.62
		3899	0.64	2778	0.85
		3924	0.65	2786	0.7
		3934	0.65	2803	0.67
		3970	0.67	2820	0.72
		3989	0.75	2822	0.68
		4012	0.65	2842	0.73
		4013	0.68	2864	0.73
		4039	0.66	2864	0.71
		4081	0.66	2895	0.75
		4086	0.63	2901	0.67
		4127	0.7	2910	0.65
		4144	0.65	2923	0.67
		4154	0.66	2964	0.7
		4165	0.78	2981	0.71
		4165	0.67	2982	0.68
		4176	0.66	2999	0.69
		4182	0.66	2999	0.73
		4247	0.66	3000	0.75
		4250	0.69	3015	0.67
		4274	0.64	3033	0.71
		4296	0.67	3036	0.77
		4307	0.66	3058	0.69
		4308	0.68	3067	0.73
		4319	0.69	3089	0.72
		4339	0.68	3090	0.62
		4426	0.65	3094	0.77
		4448	0.64	3180	0.69
		4476	0.67	3193	0.75
		4539	0.69	3193	0.7
		4556	0.73	3213	0.75
		4562	0.68	3220	0.79
		4563	0.68	3235	0.84
		4578	0.65	3237	0.67
		4618	0.7	3243	0.73
		4629	0.64	3254	0.72
		4644	0.66	3270	0.73
		4664	0.67	3299	0.59
		4710	0.69	3348	0.67
		4710	0.69	3356	0.66
		4715	0.67	3363	0.75
		4729	0.65	3378	0.71
		4773	0.65	3388	0.69
		4779	0.7	3403	0.75
		4816	0.68	3437	0.74
		4901	0.69	3438	0.71
		5002	0.67	3445	0.78
		5079	0.72	3451	0.71
		5094	0.64	3463	0.73
		5168	0.69	3479	0.73
		5264	0.66	3486	0.74
		5272	0.71	3506	0.65
		5433	0.71	3515	0.66
		5503	0.72	3524	0.75
		5557	0.68	3525	0.74
		5583	0.71	3560	0.71
		5897	0.7	3561	0.78
		5945	0.74	3570	0.75
		5956	0.74	3577	0.79
		6130	0.7	3580	0.76
		6154	0.72	3594	0.68
		6607	0.73	3604	0.7
		7036	0.74	3605	0.76
		7269	0.77	3646	0.7
		7278	0.76	3646	0.64
		7510	0.76	3712	0.77
				3718	0.73
				3727	0.72
				3730	0.76
				3755	0.7
				3780	0.8
				3808	0.77
				3900	0.73
				3940	0.71
				3949	0.73
				3952	0.77
				3979	0.79
				4034	0.73
				4085	0.7
				4090	0.8
				4116	0.77
				4154	0.69
				4183	0.77
				4192	0.79
				4237	0.72
				4423	0.78
				4464	0.81
				4488	0.76
				4696	0.77
				4713	0.79
Suppl. Fig. 3n	P21	< 1.5µm		1.5-2µm		2-2.5µm		2.5-3µm		> 3µm
binning of g ratio		ctrl	Ep400DPNS	ctrl	Ep400DPNS	ctrl	Ep400DPNS	ctrl	Ep400DPNS	ctrl	Ep400DPNS
		0.6	0.5	0.77	0.63	0.66	0.6	0.56	0.7	0.71	0.75
		0.57	0.57	0.73	0.59	0.64	0.68	0.62	0.69	0.57	0.67
		0.65	0.43	0.67	0.58	0.7	0.68	0.69	0.72	0.58	0.71
		0.68	0.58	0.77	0.63	0.72	0.61	0.55	0.69	0.71	0.77
		0.55	0.64	0.62	0.63	0.59	0.69	0.63	0.73	0.57	0.69
		0.64	0.55	0.62	0.63	0.66	0.66	0.65	0.67	0.6	0.73
		0.7	0.55	0.69	0.59	0.55	0.61	0.62	0.69	0.69	0.72
		0.67	0.57	0.69	0.51	0.6	0.67	0.63	0.74	0.69	0.62
			0.6	0.59	0.52	0.71	0.62	0.75	0.56	0.61	0.77
			0.61	0.64	0.66	0.72	0.67	0.65	0.68	0.62	0.69
			0.66	0.62	0.52	0.64	0.72	0.6	0.62	0.67	0.75
			0.58	0.6	0.71	0.79	0.6	0.66	0.57	0.56	0.7
			0.61	0.66	0.53	0.63	0.69	0.64	0.73	0.68	0.75
			0.77	0.61	0.74	0.67	0.54	0.69	0.71	0.69	0.79
			0.46	0.69	0.63	0.67	0.61	0.65	0.69	0.66	0.84
			0.68	0.73	0.67	0.72	0.66	0.61	0.63	0.67	0.67
			0.67	0.64	0.72	0.62	0.57	0.7	0.68	0.65	0.73
			0.5	0.61	0.56	0.54	0.77	0.78	0.82	0.63	0.72
			0.59	0.54	0.73	0.8	0.56	0.71	0.77	0.58	0.73
			0.62	0.58	0.67	0.73	0.68	0.7	0.63	0.65	0.59
			0.61	0.59	0.77	0.71	0.58	0.83	0.78	0.68	0.67
			0.54	0.63	0.62	0.75	0.65	0.62	0.6	0.64	0.66
			0.55	0.61	0.62	0.65	0.64	0.65	0.72	0.67	0.75
				0.59	0.59	0.57	0.64	0.58	0.7	0.64	0.71
				0.68	0.54	0.64	0.67	0.64	0.68	0.71	0.69
				0.58	0.61	0.65	0.62	0.58	0.84	0.6	0.75
				0.7	0.54	0.56	0.8	0.68	0.69	0.64	0.74
				0.67	0.83	0.58	0.71	0.69	0.75	0.65	0.71
				0.71	0.68	0.49	0.63	0.63	0.74	0.74	0.78
				0.52	0.65	0.66	0.65	0.61	0.68	0.68	0.71
				0.61	0.72	0.67	0.61	0.52	0.67	0.59	0.73
				0.71	0.7	0.75	0.63	0.64	0.68	0.66	0.73
				0.63	0.7	0.78	0.53	0.62	0.72	0.65	0.74
				0.73	0.6	0.74	0.57	0.64	0.65	0.72	0.65
				0.66	0.47	0.59	0.69	0.66	0.7	0.66	0.66
				0.6	0.58	0.7	0.71	0.6	0.62	0.63	0.75
				0.55	0.7	0.68	0.65	0.6	0.85	0.61	0.74
					0.52	0.7	0.73	0.66	0.7	0.61	0.71
					0.66	0.64	0.68	0.74	0.67	0.68	0.78
					0.63	0.59	0.62	0.62	0.72	0.59	0.75
					0.58	0.62	0.66	0.55	0.68	0.74	0.79
					0.65	0.67	0.58	0.62	0.73	0.61	0.76
					0.57	0.61	0.66	0.65	0.73	0.73	0.68
					0.66	0.69	0.65	0.73	0.71	0.57	0.7
					0.61		0.61	0.62	0.75	0.73	0.76
					0.57		0.59	0.65	0.67	0.64	0.7
					0.59		0.68	0.56	0.65	0.65	0.64
					0.57		0.56	0.66	0.67	0.65	0.77
					0.72		0.71	0.75	0.7	0.67	0.73
					0.62		0.68	0.72	0.71	0.75	0.72
					0.71		0.67	0.68	0.68	0.65	0.76
					0.68		0.64	0.61	0.69	0.68	0.7
					0.94		0.66		0.73	0.66	0.8
					0.63		0.69			0.66	0.77
					0.76		0.63			0.63	0.73
					0.65		0.7			0.7	0.71
					0.59		0.73			0.65	0.73
					0.65		0.6			0.66	0.77
					0.67		0.67			0.78	0.79
					0.67		0.59			0.67	0.73
					0.6		0.75			0.66	0.7
					0.63		0.8			0.66	0.8
					0.74		0.58			0.66	0.77
					0.74		0.66			0.69	0.69
										0.64	0.77
										0.67	0.79
										0.66	0.72
										0.68	0.78
										0.69	0.81
										0.68	0.76
										0.65	0.77
										0.64	0.79
										0.67
										0.69
										0.73
										0.68
										0.68
										0.65
										0.7
										0.64
										0.66
										0.67
										0.69
										0.69
										0.67
										0.65
										0.65
										0.7
										0.68
										0.69
										0.67
										0.72
										0.64
										0.69
										0.66
										0.71
										0.71
										0.72
										0.68
										0.71
										0.7
										0.74
										0.74
										0.7
										0.72
										0.73
										0.74
										0.77
										0.76
										0.76
Suppl. Fig. 3s	P21	ctrl	Ep400DPNS
myelin debris		0.0173827	0.382521
		0	0.462415
		0.0225376	0.458236
Suppl. Fig. 3t	2mo	ctrl	Ep400DPNS
myelin debris		0	0.27833
		0.0133257	0.374765
		0	0.251148
Suppl. Fig. 3u	P21	ctrl	Ep400DPNS
myelin outfoldings		0.0173827	0.631877
		0.137673	0.580279
		0	0.754562
Suppl. Fig. 3v	2mo	ctrl	Ep400DPNS
myelin outfoldings		0.0290023	1.42257
		0.0266514	1.61437
		0.0715378	1.2976
Suppl. Fig. 3w	P21	ctrl	Ep400DPNS
Remak bundles		0.886516	0.707798
		0.892774	0.703474
		0.886309	0.68004
Suppl. Fig. 3x	2mo	ctrl	Ep400DPNS
Remak bundles		0.918099	0.625734
		0.81936	0.707186
		0.745369	0.602296

## Sheet: Suppl. Figure 5
Suppl. Fig. 5a		ctrl	Ep400DPNS
Ki67+ SC (rel.)		0.38	0.385
		0.505	0.48
		0.44	0.345
Suppl. Fig. 5b		ctrl	Ep400DPNS
Ki67+ BrdU+ SC (rel.)		0.19	0.25
		0.12	0.09
		0.15	0.09
Suppl. Fig. 5c		ctrl	Ep400DPNS
Ki67+ BrdU- SC (rel.)		0.42	0.23
		0.33	0.26
		0.25	0.24
Suppl. Fig. 5d		ctrl	Ep400DPNS
Ki67- EdU+ SC (rel.)		0.55	0.48
		0.52	0.64
		0.46	0.49
Suppl. Fig. 5f		genotype	P0	P9	P15	P21	2mo
(Ki67+ cells/ mm²)*10³		ctrl	2.24	0.48	0.02	0.01	0.02
		ctrl	1.8	0.35	0.04	0.01	0.01
		ctrl	2.04	0.24	0.05	0.03	0.01
		Ep400DPNS	1.67	1.22	0.46	0.4	0.04
		Ep400DPNS	2.31	0.64	0.41	0.21	0.12
		Ep400DPNS	2.51	1.03	0.64	0.39	0.07
Suppl. Fig. 5h		genotype	P0	P9	P15	P21	2mo
(cCasp3+ cells/ mm²)		ctrl	0.38	0.01422	0.02797	0.01827	0.01545
		ctrl	0.63	0.01991	0.02237	0.01624	0.01062
		ctrl	0.51	0.02389	0.02098	0.02088	0.00772
		Ep400DPNS	0.41	0.10207	0.11623	0.08717	0.01549
		Ep400DPNS	0.71	0.07806	0.15498	0.07906	0.01239
		Ep400DPNS	0.49	0.09006	0.10977	0.07906	0.02091

## Sheet: Suppl. Figure 7
Suppl. Fig. 7e	P9	Primer	ctrl	ctrl	ctrl	Ep400DPNS	Ep400DPNS	Ep400DPNS
H2A.Z ChIP		Tfap2a_1	0.94	1.2	1.04	1.21	1.3	0.38
		Tfap2a_2	0.93	0.94	1.14	0.68	1	0.25
		Tfap2a_3	0.77	0.92	0.88	1.64	1.47	0.23
		Tfap2a_4	1.04	0.64	1.02	7.15	6.69	6.34
		Tfap2a_5	2.99	1.79	3.34	17.48	20.66	17.14
		Tfap2a_6	4.82	3.04	3.1	3.75	5.02	4.55
		Tfap2a_7	1.68	1.27	2.7	6.63	3.02	6.71
		Tfap2a_8	0.99	0.97	1.1	2.39	3.84	4.85
		Tfap2a_9	0.97	0.73	1.63	0.78	1.13	1.19
		Tfap2a_10	0.99	0.74	1.13	1.14	1.11	1.1
Suppl. Fig. 7f	P21	Primer	ctrl	ctrl	ctrl	Ep400DPNS	Ep400DPNS	Ep400DPNS
H2A.Z ChIP		Tfap2a_1	2.2	5.46	2.49	2.14	6.63	5.52
		Tfap2a_2	5.43	6.4	2.26	3.6	8.43	8.05
		Tfap2a_3	12.21	8.54	4.74	3.83	10.66	4.27
		Tfap2a_4	6.69	7.44	3.22	11.4	14.38	13.52
		Tfap2a_5	37.04	20.06	23.27	12.14	14.55	16.05
		Tfap2a_6	20.47	17.72	12.89	39.06	48.51	23.29
		Tfap2a_7	10.86	24.7	6.76	12.33	23.98	9.34
		Tfap2a_8	3.21	4.72	4.01	4.47	12.9	9.29
		Tfap2a_9	1.25	2.91	0.52	2.38	3.31	1.66
		Tfap2a_10	6.57	8.82	3.53	6.7	2.74	3.78
Suppl. Fig. 7g	2mo	Primer	ctrl	ctrl	ctrl	Ep400DPNS	Ep400DPNS	Ep400DPNS
H2A.Z ChIP		Tfap2a_1	1.32	2.26	2.38	1.96	3.39	3.46
		Tfap2a_2	0.96	2.33	2.3	1.06	1.57	1.31
		Tfap2a_3	2.34	2.81	1.98	1.43	2.64	2.29
		Tfap2a_4	1.36	2.57	3.78	5.91	7.74	6.57
		Tfap2a_5	9.92	14.86	5.32	28.25	19	19.3
		Tfap2a_6	8.95	8.95	6.68	14.68	20	11.01
		Tfap2a_7	5.43	6.42	2.59	5.51	8.17	6
		Tfap2a_8	2.38	1.68	2.43	3.9	4.06	4.45
		Tfap2a_9	1.65	1.04	0.41	1.97	2.43	2.53
		Tfap2a_10	1.86	1.92	1.1	1.29	2.85	2.21
Suppl. Fig. 7h	P9	Primer	ctrl	ctrl	ctrl	Ep400DPNS	Ep400DPNS	Ep400DPNS
H3K27ac ChIP		Tfap2a_1	0.52	1.24	0.91	1.31	0.82	1.01
		Tfap2a_2	0.96	1.28	1.11	1.09	0.77	0.91
		Tfap2a_3	0.55	0.76	1.14	1.8	3.16	1.9
		Tfap2a_4	0.86	1.11	1.38	5.17	13.27	6.49
		Tfap2a_5	0.69	1	0.66	25.94	29.13	32.57
		Tfap2a_6	0.76	1	1.04	3.44	2.15	4.07
		Tfap2a_7	0.31	1.13	1.36	6.88	6.45	2.26
		Tfap2a_8	0.22	0.87	1	0.54	1	1.18
		Tfap2a_9	0.47	0.75	1.35	0.35	1.2	1.19
		Tfap2a_10	0.51	0.94	1.32	0.84	1.4	1.1
Suppl. Fig. 7i	P21	Primer	ctrl	ctrl	ctrl	Ep400DPNS	Ep400DPNS	Ep400DPNS
H3K27ac ChIP		Tfap2a_1	1.22	0.95	1.48	1.27	2.21	1.8
		Tfap2a_2	1.48	2.4	1.54	2.07	3.1	1.19
		Tfap2a_3	3	2.08	2.23	7.4	7.25	5.22
		Tfap2a_4	0.98	1.05	0.56	10.81	7.4	17.73
		Tfap2a_5	3.09	1.62	6.65	12.46	12.18	12.01
		Tfap2a_6	2.41	1.94	2.98	20.26	12.93	10.51
		Tfap2a_7	0.5	2.17	3.8	16.8	9.45	21.72
		Tfap2a_8	0.92	2.38	0.96	4.45	5.62	5
		Tfap2a_9	0.35	2.09	0.44	3.19	4.14	2.79
		Tfap2a_10	1.52	2.7	3.79	8.29	2.87	4.78
Suppl. Fig. 7j	2mo	Primer	ctrl	ctrl	ctrl	Ep400DPNS	Ep400DPNS	Ep400DPNS
H3K27ac ChIP		Tfap2a_1	3.21	3.22	1.53	1.22	2.08	1.25
		Tfap2a_2	3.11	3.47	0.78	1.68	3.17	2.72
		Tfap2a_3	2.54	2.55	0.92	3	3.94	5.62
		Tfap2a_4	2.82	2.48	1.37	16.28	17.21	16.44
		Tfap2a_5	7.17	4.87	2.2	73.55	73.46	59.13
		Tfap2a_6	4.38	4.95	1.56	13.58	14.62	9.21
		Tfap2a_7	3.94	2.5	0.82	8.08	12.74	8.9
		Tfap2a_8	2.34	2.81	3.12	3.45	3.81	2.48
		Tfap2a_9	2.06	1.74	0.2	3.3	3.69	2.05
		Tfap2a_10	2.4	3.34	0.66	1.86	1.1	0.38
Suppl. Fig. 7l	P9	Primer	ctrl	ctrl	ctrl	Ep400DPNS	Ep400DPNS	Ep400DPNS
H2A.Z ChIP		Pax3_1	1.54	0.67	0.79	1.15	1.52	0.1
		Pax3_2	0.65	1.05	1.45	1.61	0.74	0.16
		Pax3_3	0.99	1.21	3.06	5.55	8.54	6.28
		Pax3_4	4.37	2.96	3.75	5.7	3.82	4.93
		Pax3_5	0.85	0.77	1.49	8.53	6.07	3.25
		Pax3_6	0.75	0.65	0.86	2.97	3.55	2.67
		Pax3_7	0.92	1.08	1.32	1.64	1.13	0.47
		Pax3_8	0.31	1.99	1.03	1.09	0.81	1.2
		Pax3_9	0.7	0.86	1.16	1.73	1.29	0.93
Suppl. Fig. 7m	P21	Primer	ctrl	ctrl	ctrl	Ep400DPNS	Ep400DPNS	Ep400DPNS
H2A.Z ChIP		Pax3_1	1.37	1.95	1	2.37	3.55	2.63
		Pax3_2	4.08	1.36	0.43	5.17	3.98	2.1
		Pax3_3	8.49	15.11	9.58	5.29	14.31	8.71
		Pax3_4	12.45	12.26	10.8	24.45	25.84	10.98
		Pax3_5	5.94	3.61	4.14	19.73	35.21	34.76
		Pax3_6	6.64	6.15	7.68	10.32	27.81	27.33
		Pax3_7	3.82	4.85	1.4	5.59	5.67	5.5
		Pax3_8	3.31	0.87	0.79	0.56	0.56	0.56
		Pax3_9	2.77	3.43	4.41	2.24	5.87	1.46
Suppl. Fig. 7n	2mo	Primer	ctrl	ctrl	ctrl	Ep400DPNS	Ep400DPNS	Ep400DPNS
H2A.Z ChIP		Pax3_1	1.54	0.67	0.79	2.53	3.07	1.22
		Pax3_2	1.87	1.16	1.46	2.56	3.88	4.21
		Pax3_3	15.8	19.48	22.26	9.4	14.5	8.15
		Pax3_4	4.53	7.5	4.41	6.75	9.03	9.03
		Pax3_5	2.5	3.02	1.51	23.27	28.23	16.43
		Pax3_6	3.64	4.68	4.74	9.01	15.03	7.21
		Pax3_7	2.52	4.17	1.46	4.18	4.08	2.97
		Pax3_8	2.35	0.66	1.4	4.51	5.48	0.45
		Pax3_9	0.94	2.22	5.16	1.4	2.69	1.84
Suppl. Fig. 7o	P9	Primer	ctrl	ctrl	ctrl	Ep400DPNS	Ep400DPNS	Ep400DPNS
H3K27ac ChIP		Pax3_1	0.72	0.78	0.73	0.79	0.97	0.19
		Pax3_2	0.33	1.21	0.9	1	0.97	0.32
		Pax3_3	0.35	0.87	0.98	2.56	0.37	1.77
		Pax3_4	0.66	1.44	1.07	2.62	3.27	2.6
		Pax3_5	0.77	0.76	0.83	2.36	5.32	3.76
		Pax3_6	0.42	0.54	0.77	0.4	0.53	1.28
		Pax3_7	0.53	0.77	0.72	1.04	0.17	1.32
		Pax3_8	0.36	0.69	1.13	0.65	0.45	0.6
		Pax3_9	0.32	0.45	1.61	1.44	0.48	1.43
Suppl. Fig. 7p	P21	Primer	ctrl	ctrl	ctrl	Ep400DPNS	Ep400DPNS	Ep400DPNS
H3K27ac ChIP		Pax3_1	1.38	0.4	2	0.63	1.69	0.88
		Pax3_2	1.04	0.57	0.58	3.36	0.35	1.36
		Pax3_3	1.31	1.48	1.62	1.88	1.6	1.4
		Pax3_4	1.2	1.55	1.88	8.54	14.27	6.12
		Pax3_5	1.35	0.65	5.83	8.23	5.88	5.68
		Pax3_6	1.61	2.1	4.35	5.18	3.51	5.28
		Pax3_7	1.16	1.26	1.14	3.38	1.35	3.42
		Pax3_8	0.79	1.85	2.95	0.28	0.28	0.28
		Pax3_9	1.12	0.89	1.97	2.01	3.92	4.08
Suppl. Fig. 7q	2mo	Primer	ctrl	ctrl	ctrl	Ep400DPNS	Ep400DPNS	Ep400DPNS
H3K27ac ChIP		Pax3_1	1.2	1.56	0.57	0.86	1.13	0.56
		Pax3_2	2.35	2.55	1.71	1.15	1.16	1.16
		Pax3_3	1.48	3.88	3.03	2.24	2.34	1.71
		Pax3_4	1.99	2.16	1.45	5.8	9.73	4.95
		Pax3_5	0.98	1.63	0.17	7.5	8.57	6.09
		Pax3_6	1.88	2.17	1.22	3.59	2.48	3.42
		Pax3_7	1.33	1.39	0.37	1.95	3.36	2.64
		Pax3_8	2.12	1.61	2.12	2.33	2.6	1.73
		Pax3_9	1.52	1.67	0.66	1.07	1.29	0.78

## Sheet: Suppl. Figure 8
Suppl. Fig. 8e	P21		ctrl	Tfap2DPNS
positive SCs		Sox10	1.474	1.38538
			1.802	1.95281
			1.693	1.96091
		Sox2	0.05	0.0659
			0.066	0.04256
			0.037	0.07313
		Oct6	0.403	0.487019
			0.311	0.612446
			0.571	0.631481
		Krox20	1.153	1.5033
			1.509	1.19258
			1.242	1.23512
Suppl. Fig. 8g	P21	ctrl	Ep400DPNS	dko
Remak bundles		0.886516	0.707798	0.755695
		0.892774	0.703474	0.757645
		0.886309	0.68004	0.699412
Suppl. Fig. 8i		< 1.5µm			1.5-2µm			2-2.5µm			> 2.5µm
binning of g ratio		ctrl	Ep400DPNS	dko	ctrl	Ep400DPNS	dko	ctrl	Ep400DPNS	dko	ctrl	Ep400DPNS	dko
		0.62	0.45	0.58	0.68	0.63	0.56	0.65	0.73	0.86	0.57	0.72	0.66
		0.73	0.76	0.58	0.65	0.62	0.59	0.68	0.78	0.61	0.69	0.69	0.69
		0.57	0.78	0.63	0.67	0.7	0.65	0.63	0.7	0.68	0.57	0.7	0.7
		0.68	0.77	0.54	0.59	0.75	0.61	0.64	0.76	0.62	0.62	0.81	0.72
		0.65	0.68	0.79	0.69	0.79	0.76	0.61	0.71	0.62	0.71	0.77	0.76
		0.72	0.84	0.7	0.76	0.59	0.64	0.54	0.78	0.81	0.53	0.68	0.74
		0.67	0.56	0.67	0.76	0.74	0.61	0.63	0.67	0.65	0.56	0.72	0.71
		0.74	0.53	0.57	0.63	0.58	0.62	0.69	0.76	0.64	0.69	0.72	0.73
		0.63	0.71	0.62	0.7	0.57	0.66	0.64	0.61	0.75	0.64	0.7	0.7
		0.7	0.58	0.73	0.77	0.62	0.73	0.64	0.69	0.63	0.59	0.78	0.71
		0.63			0.59	0.71	0.55	0.71	0.72	0.71	0.68	0.78	0.7
		0.57			0.67	0.6	0.62	0.51	0.66	0.7	0.63	0.63	0.71
		0.8			0.7	0.61	0.64	0.58	0.86	0.66	0.71	0.77	0.7
		0.67			0.56	0.66	0.62	0.59	0.64	0.78	0.63	0.74	0.68
		0.67			0.74	0.6	0.59	0.67	0.67	0.72	0.61	0.75	0.75
		0.61			0.7	0.65	0.64	0.46	0.63	0.68	0.56	0.7	0.68
		0.68			0.55	0.67	0.64	0.75	0.7	0.62	0.65	0.75	0.81
		0.72			0.65	0.63	0.66	0.58	0.66	0.71	0.63	0.68	0.75
		0.7			0.55	0.71	0.68	0.7	0.7	0.62	0.58	0.69	0.76
		0.74			0.67	0.69	0.64	0.69	0.73	0.69	0.56	0.71
		0.69			0.74	0.82	0.7	0.72	0.64	0.63	0.69	0.76
		0.7			0.7	0.74	0.61	0.68	0.7	0.7	0.55	0.75
		0.65			0.53	0.75	0.67	0.6	0.66	0.65	0.67	0.79
		0.75			0.72	0.72	0.6	0.72	0.65	0.69	0.67	0.75
		0.6			0.64	0.65	0.66	0.71	0.72	0.7	0.66	0.87
		0.71			0.64	0.7	0.66	0.54	0.69	0.68	0.57	0.78
		0.63			0.63	0.65	0.62	0.61	0.76	0.71	0.65	0.82
		0.61			0.61	0.57	0.81	0.7	0.65	0.72	0.69	0.84
		0.63			0.6	0.67	0.62	0.54	0.71	0.72	0.58	0.81
		0.62			0.59	0.71	0.66	0.71	0.63	0.72	0.61
		0.61			0.72	0.63	0.64	0.64	0.67	0.7	0.65
		0.61			0.55	0.71	0.64	0.74	0.71	0.72	0.53
		0.72			0.72	0.83	0.67	0.71	0.65	0.65	0.61
		0.68			0.63	0.66	0.72	0.6	0.83		0.68
					0.68	0.76		0.67	0.8		0.63
					0.69	0.91		0.66	0.62		0.71
					0.69	0.78		0.66	0.7		0.61
					0.6	0.67		0.58	0.83		0.61
					0.65			0.62	0.74		0.57
					0.77			0.65	0.68		0.64
					0.58			0.65			0.73
					0.63			0.71			0.55
					0.63			0.68			0.75
					0.64			0.73			0.6
					0.67			0.67			0.68
					0.61			0.68			0.59
					0.61			0.71			0.7
					0.67			0.63			0.65
					0.57			0.67			0.63
					0.58			0.65			0.58
					0.64			0.71			0.59
					0.63			0.58			0.61
					0.69			0.67			0.57
					0.69						0.65
					0.64						0.61
					0.66						0.62
					0.67						0.65
					0.64						0.65
					0.67						0.68
					0.56						0.67
					0.59						0.66
											0.63
											0.66
											0.67
											0.67
											0.71
											0.68
